# Supplementary material for: Spatial Differentiation and Community Assembly of Soil Bacterial Communities in Permafrost Peatlands of the Greater Khingan Mountains
Source: Microorganisms. 2026 Jul 16;14(7):1558. doi: 10.3390/microorganisms14071558 (PMC13413961; doi:10.3390/microorganisms14071558)
Supplement: Supplementary file 1 [file microorganisms-14-01558-s001.zip]

Archive with 1 entries (1 files):
- microorganisms-4419912-supplementary.pdf
